# Supplementary material for: Development of the International Federation for Surgery of Obesity and Metabolic Disorders-European Chapter (IFSO-EC) Grade-Based Guidelines on the Surgical Treatment of Obesity Using Multimodal Strategies: Design and Methodological Aspects
Source: J Clin Med. 2024 Aug 28;13(17):5106. doi: 10.3390/jcm13175106 (PMC11396011; doi:10.3390/jcm13175106)
Supplement: Supplementary file 1 [file jcm-13-05106-s001.zip]

Archive with 2 entries (2 files):
- Figure S1.pdf
- jcm-3167513-supplementary.pdf
